# Supplementary material for: Dipodal Tetraamide Derivatives of 1,10-Diaza-18-Crown-6 and Alkylmalonic Acids—Synthesis and Use as Ionophores in Ion Selective Membrane Electrodes
Source: Sensors (Basel). 2021 Jul 22;21(15):4984. doi: 10.3390/s21154984 (PMC8348374; doi:10.3390/s21154984)
Supplement: Supplementary file 1 [file sensors-21-04984-s001.zip]

Archive with 1 entries (1 files):
- sensors-1254294-supplementary.pdf
